# Supplementary material for: Ume6 protein complexes connect morphogenesis, adherence and hypoxic genes to shape Candida albicans biofilm architecture
Source: Nat Microbiol. 2025 Aug 21;10(9):2231–44. doi: 10.1038/s41564-025-02094-5 (PMC12408341; doi:10.1038/s41564-025-02094-5)
Supplement: Supplementary file 8 — Statistical source data. [file 41564_2025_2094_MOESM8_ESM.xlsx]

## Sheet: Data values
Fig 4c
WT	ume6Δ/Δ	UME61-720-HA	UME61-759-HA
375186	237740	180118	235424
345921	206627	179689	174087
356204	218548	226173	215481
Fig 4f
WT	ume6Δ/Δ	UME6R772A	PRBT5-UME6	PRBT5-UME6R772A
396818	225840	279130	373694	292911
339858	264330	257134	392106	269178
404190	250356	267503	374769	262290
Fig 4g
	ECE1			HWP1
Untagged	0.011833	0.013946	0.016664	0.020298	0.019562	0.032294
Ume6-HA	0.27823	0.283395	0.300474	0.764057	0.785376	0.725622
Ume6R772A-HA	0.048244	0.042572	0.041833	0.041706	0.040002	0.04761
Fig 5b
WT	ume6Δ/Δ	UME6720-843	PRBT5-UME6	PRBT5-UME6720-843
429136	313347	246489	469458	333228
414960	295927	270780	476793	309192
492374	307051	254559	453822	302408
Fig 5c
	ECE1
Untagged	0.001151	0.000873	0.001811
Ume6	0.079603	0.077785	0.083644
PRBT5-Ume6720-843	0.091753	0.104462	0.09579
Fig 6b
	ECE1			HWP1			HGC1			HYR1
Untagged	0.000241	0.000263	0.000539	0.000416	0.000397	0.000351	0.000216	8.85e-05	0.000273	0.000389	0.000364	0.000293
PRBT5-UME6	0.342203	0.266628	0.249112	0.754443	0.686793	0.839381	0.495541	0.60854	0.385997	0.444258	0.341957	0.281102
PRBT5-UME6 efg1Δ/Δ	0.03465	0.026305	0.030016	0.328997	0.465386	0.318051	0.300531	0.341442	0.297993	0.114391	0.109511	0.118112
PRBT5-UME6 ndt80Δ/Δ	0.075044	0.108499	0.118705	0.892109	0.59605	0.604482	0.276446	0.222542	0.224865	0.265874	0.268991	0.299482
PRBT5-UME6 upc2Δ/Δ	0.329118	0.355607	0.296884	0.714295	0.905418	0.532002	0.535901	0.63554	0.704139	0.384351	0.468812	0.542311
Fig 6c
	ERG251
Untagged	0.000165	0.000197	0.000291
PRBT5-UME6	0.266322	0.293523	0.272123
PRBT5-UME6 efg1Δ/Δ	0.177733	0.187555	0.185633
PRBT5-UME6 ndt80Δ/Δ	0.398086	0.460386	0.490205
PRBT5-UME6 upc2Δ/Δ	0.145893	0.120613	0.150641
Fig 6d
Target	Sample	Rep #1	Rep #2	Rep #3
ECE1	WT	1	1	1
ECE1	PRBT5-UME6	1.99414	1.5149	3.282
ECE1	ndt80Δ/Δ	0.003734	0.004224	0.002056
ECE1	PRBT5-UME6 ndt80Δ/Δ	0.224392	0.220123	0.230173
Fig 6e
Target	Sample	Rep #1	Rep #2	Rep #3
HGC1	WT	1	1	1
HGC1	PRBT5-UME6	1.5848	1.86255	1.98292
HGC1	ndt80Δ/Δ	0.067974	0.064024	0.051177
HGC1	PRBT5-UME6 ndt80Δ/Δ	0.870343	0.689351	0.896146
Fig 6f
Target	Sample	Rep #1	Rep #2	Rep #3
ERG251	WT	1	1	1
ERG251	PRBT5-UME6	1.97403	2.06955	2.70822
ERG251	upc2Δ/Δ	0.163973	0.116981	0.123941
ERG251	PRBT5-UME6 upc2Δ/Δ	0.555148	0.228452	0.264583
Fig 6g
Target	WT #1	WT #2	WT #3	ume6Δ/Δ #1	ume6Δ/Δ #2	ume6Δ/Δ #3	upc2Δ/Δ #1	upc2Δ/Δ #2	upc2Δ/Δ #3
ERG4	1	1	1	0.522213	0.541279	0.595268	0.451414	0.727665	0.80072
ERG6	1	1	1	1.29735	0.833341	1.15909	0.391337	0.556588	0.257846
ERG11	1	1	1	0.831414	0.949384	0.713174	0.59995	0.794451	0.54607
ERG251	1	1	1	0.48357	0.772303	0.408333	0.047005	0.055791	0.078793
ALS3	1	1	1	0.676369	0.46451	0.546969	0.141805	0.139703	0.211282
HGC1	1	1	1	0.80925	0.761242	0.690931	0.862356	0.871742	0.969095
HWP1	1	1	1	0.586111	0.573899	0.69519	0.138051	0.13502	0.252676
Fig 6h
Target	WT #1	WT #2	WT #3	ume6Δ/Δ #1	ume6Δ/Δ #2	ume6Δ/Δ #3	upc2Δ/Δ #1	upc2Δ/Δ #2	upc2Δ/Δ #3
AHP1	1	1	1	0.637655	0.392398	0.491422	0.706471	0.589344	0.638904
RME1	1	1	1	0.524421	0.71491	0.675766	0.000542	0.000781	0.001082
STF1	1	1	1	0.60877	0.338439	0.437055	0.006732	0.006423	0.009166
TPS3	1	1	1	0.576876	0.657033	0.5305	0.026839	0.016861	0.027813
CBP1	1	1	1	0.471448	0.484018	0.424903	0.22574	0.325173	0.348764
MDH1-3	1	1	1	0.755373	0.624932	0.707386	0.309654	0.388529	0.472471
GLK1	1	1	1	0.585207	0.570115	0.436396	0.047462	0.0358	0.041727
Fig S1c
Planktonic growth	SN250	upc2Δ/Δ	SC5314 WT	SC5314 Upc2-FLAG	SC5314 Upc2-FLAG Ume6-HA
0hr	0.055	0.049	0.067	0.06	0.063
24hr	38.854	38.252	39.756	38.85	38.391
Static growth	SN250	upc2Δ/Δ	SC5314 WT	SC5314 Upc2-FLAG	SC5314 Upc2-FLAG Ume6-HA
0hr	0.064	0.058	0.07	0.063	0.063
24hr	5.235	1.294	5.303	5.18	5.361
Fig S4b
YPD
WT	24.371	5.766	6.762	27.984	18.644	5.507	15.545	24.07	27.579	20.64	26.318	25.149	19.37	7.134	18.754	21.052	5.677	24.703	30.502	13.729	29.906	15.366	20.444	15.283	11.319	24.601	20.435	14.701	15.324	18.395	21.522	24.952	29.473	25.599	15.943	17.51	25.453	14.405	14.136	15.6	25.069	5.702	8.296	17.081	20.412	9.848	7.413	23.931	27.337
upc2Δ/Δ	3.251	6.508	7.303	5.602	11.476	11.548	8.117	10.125	9.612	8.697	19.619	19.895	19.688	10.973	7.873	9.061	5.702	11.002	14.963	13.716	17.381	15.223	7.134	5.246	11.936	5.66	5.93	5.731	8.027	6.564	4.905	9.502	6.961	8.901	6.843	6.999	7.227	11.052	6.961	6.048	7.664	11.412	12.274	15.619	11.351	11.907	12.417	13.165	11.704
upc2Δ/Δ + UPC2-FLAG	21.82	7.397	23.397	43.842	14.551	10.463	10.934	7.462	12.526	26.96	26.53	28.368	20.988	26.632	22.489	6.604	6.079	12.098	26.311	16.533	21.738	21.392	4.979	28.514	21.768	14.872	26.495	24.303	20.086	21.731	26.387	13.099	14.218	24.451	22.843	24.775	23.382	17.081	17.887	22.407	12.185	13.67	6.656	6.155	5.861	12.985	17.357	13.144	28.296
RPMI
WT	21.17	17.856	15.122	20.939	24.828	19.453	15.287	12.051	19.068	22.027	20.657	18.221	20.931	21.581	16.351	16.657	23.712	17.167	19.038	15.255	18.115	22.053	15.732	19.025	19.961	21.216	13.829	13.216	19.829	16.392	16.395	17.705	18.401	17.012	19.004	22.959	21.376	13.71	23.339	19.068	17.863	15.184	15.508	17.396	15.618	18.286	21.189	18.294	21.078
upc2Δ/Δ	18.808	9.798	8.127	14.915	11.242	14.533	22.653	17.863	20.718	14.409	18.983	18.07	19.676	18.94	17.037	9.732	16.533	26.485	16.646	19.682	11.435	10.408	13.58	14.485	17.08	15.658	16.617	12.19	17.112	10.328	9.32	9.283	7.413	15.881	8.704	9.648	7.269	14.701	15.518	10.515	14.28	20.243	20.791	19.003	14.767	13.198	15.758	22.98	11.911
upc2Δ/Δ + UPC2-FLAG	21.415	23.391	27.248	18.431	19.594	17.559	20.283	17.256	17.541	14.327	21.242	18.225	19.582	13.585	17.88	25.92	20.264	18.673	14.701	16.955	16.4	21.845	18.803	21.107	18.846	20.402	16.793	15.505	24.066	19.523	19.781	18.832	17.396	20.485	15.69	19.956	14.454	19.674	19.882	15.571	17.363	24.101	15.058	26.616	17.953	16.666	17.298	21.955	14.718
Fig S4d
	YPD			YPD+BPS			SD+GlcNAc
WT	202942	224770	245696	402072	419895	419084	583255	550408	484470
upc2Δ/Δ	112408	167671	135068	294268	279254	253721	324439	298413	325101
upc2Δ/Δ + UPC2-FLAG	251176	219532	233077	508932	492565	474330	452319	390256	519015
Fig S4f
WT	3.84	3.8	3.91	3.74	3.78	3.74
upc2Δ/Δ	2	2	2	2.3	2.3	2
upc2Δ/Δ + UPC2-FLAG	3.89	3.74	3.79	2.77	2.78	2.6
[truncated: 51 more columns]
